# Supplementary material for: A Novel High-Content Phenotypic Screen To Identify Inhibitors of Mitochondrial DNA Maintenance in Trypanosomes
Source: Antimicrob Agents Chemother. 2022 Feb 15;66(2):e01980-21. doi: 10.1128/AAC.01980-21 (PMC8846439; doi:10.1128/AAC.01980-21)
Supplement: Supplemental file 2 — Supplemental Table S1. Download AAC.01980-21-s0001.xlsx, XLSX file, 0.03 MB [file aac.01980-21-s0001.xlsx]

## Sheet: Full hit list
TABLE S1 (Full hit list). The 152 hits (Z-score(kDNA to nucleus) < -2) were ranked by kDNA-to-nucleus ratio (analysis in CellProfiler), and for the top 50 compounds the % of cells without kDNA was counted manually by re-examining photos in ImageJ. Ten compounds (in bold) were cherry-picked for follow-up analysis based on consistent increase in kDNA loss and commercial availability. As compounds f…
Compound Name	DNA objects counted	kDNA-to-nucleus ratio	kDNA-to-nucleus ratio (Z-score)	% of cells without kDNA
Chlorhexidine	166.5	0.48998	-8.03058	imaging artefact
BCC0044497	773	0.493757	-7.99898	imaging artefact
BCC0094149	413	0.618508	-5.82864	0
(S)-propranolol hydrochloride*	69.5	0.619048	-4.73639	8.39/6.78
Diloxanide furoate*	71	0.634051	-4.82351	5/2.09
BCC0051605	273.5	0.65339	-4.03673	2.8
Butamben	157	0.666209	-4.08037	4
Moricizine hydrochloride*	91.5	0.666667	-3.8784	3.45/0
BCC0033855	60.5	0.667069	-4.01058	0
Azatadine maleate*	102	0.674171	-3.70282	6.9/0.72
Meclofenoxate hydrochloride*	173.5	0.675071	-3.87557	7/0
Tinidazole*	87.5	0.679026	-3.78418	0/0
BCC0080824	191.5	0.681549	-3.75831	2.28
(-)-MK 801 hydrogen maleate	192.5	0.684543	-3.59494	9.87
BCC0063733	59.5	0.69059	-3.39148	0
Tulobuterol*	372	0.691261	-3.303	6.56/0
BCC0039476	268	0.692197	-4.13968	0
Nisoxetine hydrochloride*	71.5	0.693939	-3.43954	0/0
BCC0052412 (AMDSP)	91	0.694885	-2.97896	3.55
Butamben	55	0.696078	-3.32733	0
BCC0052949	361.5	0.696533	-3.0173	0.77
Toltrazuril*	455	0.697875	-3.14824	10.8/3.91
BCC0069952	1196.5	0.698411	-3.17643	0.42
BCC0087552	91	0.699671	-2.94315	10.29
BCC0030997	1612	0.700558	-3.03096	1.08
Parbendazole*	274.5	0.702454	-3.04113	7/3.18
BCC0074862	133	0.704351	-2.67421	0
Glycopyrrolate*	171	0.704938	-3.18537	5.8/4.6
BCC0034011	117	0.705457	-3.12059	1.44
Estrone*	181	0.706625	-3.14638	4.8/0
BCC0066884	1000	0.707321	-3.16399	1
BCC0032759	1761.5	0.707915	-2.91641	0
Iodixanol	161.5	0.709681	-3.07577	1.09/0.8
Guanadrel sulfate	61	0.709895	-3.07082	0
BCC0040298	80.5	0.709911	-2.62223	0
Lodoxamide*	323	0.710681	-2.84864	7/3.42
Methiazole (albendazole)*	230.5	0.710878	-2.84403	8.89/2.81
Oxybenzone*	462.5	0.712169	-3.01827	2.57/1.32
BCC0030652	615	0.714585	-3.34702	0
BCC0047063	1192	0.715465	-2.81212	1.02
Enalaprilat dihydrate*	102.5	0.715909	-2.43013	8.28/0
Iopamidol*	213	0.7176	-2.89277	12.45/4.12
BCC0067178	505	0.719453	-2.68535	3.83
BCC0040443	1827.5	0.720851	-2.5546	0
BCC0006771	2445	0.722069	-2.95108	0
BCC0033165	66.5	0.722105	-2.73463	0
BCC0037334	1871.5	0.722477	-2.51642	0
Raloxifene hydrochloride	76	0.722924	-2.76975	0
BCC0039351	201.5	0.722993	-2.01816	0
BCC0073448	521	0.722996	-2.71397	0
Fluorometholone	183.5	0.723498	-2.75648
BCC0006909	497.5	0.72389	-3.23208
Phenprobamate	160	0.724085	-2.53503
Spiramycin	165	0.724519	-2.73288
N-Acetyl-L-leucine	100.5	0.725395	-2.71263
Homosalate	96	0.72584	-2.49397
Sulfamethazine sodium salt	208	0.726206	-2.6284
Oxaprozin	944	0.727182	-2.46257
Amrinone	98.5	0.728227	-2.64718
BCC0006840	416	0.728284	-2.68053
Simvastatin	86.5	0.729202	-2.62466
BCC0033463	112	0.731443	-2.40554
BCC0053618	684.5	0.731621	-2.92686
BCC0005661	71	0.732051	-2.09661
BCC0033674	1028.5	0.732923	-2.37098
BCC0102476	201.5	0.733012	-2.32935
BCC0094659	828	0.733431	-2.88592
Triprolidine hydrochloride	706.5	0.735131	-2.30419
BCC0033029	627.5	0.735237	-2.07717
Troxipide	389.5	0.735484	-2.26834
BCC0064641	643	0.735558	-2.3095
BCC0063246	200	0.736998	-2.17557
Lofepramine	223.5	0.738069	-2.20786
Pridinol methanesulfonate salt	89.5	0.738499	-2.40982
BCC0098150	364.5	0.73916	-2.55262
BCC0056577	1154.5	0.739275	-2.27095
AGK2	362.5	0.74005	-2.40184
Dehydroisoandosterone 3-acetate	67.5	0.740094	-2.30619
Palonosetron hydrochloride	406	0.740302	-2.15561
BCC0038118	716	0.740324	-2.24653
Piperacillin sodium salt	63	0.740336	-2.36736
S-(+)-ibuprofen	74	0.741758	-2.33449
Dimethadione	305	0.741764	-2.33435
BCC0088267	172	0.742347	-2.35623
BCC0074802	479.5	0.743201	-2.02994
BCC0029995	896	0.743697	-2.44105
Nalmefene hydrochloride	812.5	0.744439	-2.05883
BCC0041519	187	0.74532	-2.08168
Ethoxzolamide	264	0.745882	-2.02506
Medrysone	463.5	0.745886	-2.2391
Carbachol	125	0.746172	-2.2325
Trimetozine	247.5	0.746232	-2.23111
BCC0039200	88	0.746741	-2.26271
Cortisone	467.5	0.746801	-2.0316
BCC0032195	91.5	0.74734	-2.24888
BCC0006850	641.5	0.747431	-2.23898
Propylthiouracil	507	0.74756	-2.12173
BCC0100563	460	0.748456	-2.07876
BCC0006861	1942.5	0.748715	-2.03771
BCC0105088	156	0.749055	-2.61611
Cisapride	248	0.749131	-2.08527
Diphenylpyraline hydrochloride	237.5	0.749134	-2.16404
BCC0046503	529.5	0.749134	-2.1997
BCC0074648	1234.5	0.749941	-2.02272
BCC0034906	122.5	0.750235	-2.18215
Lorglumide sodium salt	100	0.750361	-2.1357
Methylatropine nitrate	82.5	0.750583	-2.06287
Empty	758	0.750815	-2.15347
BCC0031825	343.5	0.751009	-2.01943
N-Acetyl-L-leucine	786	0.751339	-2.04531
BCC0030852	89.5	0.751435	-2.05466
Benzamil hydrochloride	239.5	0.752101	-2.02765
Tenoxicam	354.5	0.752711	-2.00217
Bendroflumethiazide	335.5	0.752985	-2.00714
BCC0062658	647	0.753036	-2.57806
Empty	1581	0.753072	-2.0691
Sulfapyridine	323	0.753287	-2.06808
BCC0103252	1305.5	0.753486	-2.43229
BCC0094148	1046	0.753534	-2.16791
BCC0064890	584.5	0.754611	-2.54786
Sulfabenzamide	142	0.754933	-2.03004
BCC0048694	736	0.755263	-2.05837
BCC0066710	404	0.756097	-2.18144
BCC0052909	1538	0.756367	-2.71794
BCC0049089	189.5	0.756579	-2.44674
BCC0052749	609	0.756761	-2.39507
BCC0076654	1532	0.756881	-2.15438
BCC0036624	1606	0.757297	-2.4876
BCC0034038	683	0.757538	-2.0059
BCC0039211	454.5	0.758556	-2.12944
BCC0048589	317	0.75919	-2.34024
BCC0068463	805	0.759282	-2.11282
BCC0035549	578	0.760512	-2.08471
BCC0085071	742.5	0.760776	-2.0744
BCC0103084	165	0.760977	-2.05311
BCC0093571	264.5	0.761171	-2.68083
BCC0039422	318	0.762145	-2.32146
BCC0112046	322	0.762251	-2.24048
BCC0065794	247.5	0.762566	-2.3642
BCC0073452	1338	0.762688	-2.02149
BCC0073692	1134	0.762927	-2.02948
BCC0039930	191.5	0.763655	-2.28747
BCC0042470	523.5	0.768073	-2.18803
BCC0073651	78.5	0.768975	-2.22039
BCC0049991	368	0.769087	-2.16522
BCC0072423	83	0.7701	-2.19514
BCC0050771	111	0.772153	-2.01659
BCC0106656	807	0.774067	-2.05312
BCC0044020	401	0.77505	-2.37459
BCC0044714	1028	0.780533	-2.18254
BCC0049775	1382	0.782207	-2.14245
BCC0079238	695.5	0.782572	-2.13735
BCC0093531	584	0.783381	-2.19078
BCC0093565	853.5	0.785621	-2.14134
BCC0044369	282	0.791489	-2.01187

## Sheet: Cherry-picked compounds
TABLE S1 (Cherry-picked compounds). The 10 cherry-picked hits were tested in WT (kDNA-dependent) and L262P cells (kDNA-independent) using a modified Alamar Blue assay [Dean et. al. PNAS 2013]. The highest compound concentration that could be tested was limited by compound solubility in DMSO and is indicated in the last column. Only two compounds were sufficiently potent in WT cells to permit calc…
Compound name	Library	SMILES	IUPAC_Name	CAS	kDNA-to-nucleus ratio	Z-score	Highest concentration tested in Alamar Blue assay (µM) (IC50 determined for WT; 95% confidence interval)
Iopamidol	Prestwick	CC(C(=O)NC1=C(C(=C(C(=C1I)C(=O)NC(CO)CO)I)C(=O)NC(CO)CO)I)O	1-N,3-N-bis(1,3-dihydroxypropan-2-yl)-5-[[(2S)-2-hydroxypropanoyl]amino]-2,4,6-triiodobenzene-1,3-dicarboxamide	60166-93-0	0.7176	-2.89277	25
Toltrazuril	Prestwick	CC1=C(C=CC(=C1)N2C(=O)NC(=O)N(C2=O)C)OC3=CC=C(C=C3)SC(F)(F)F	1-Methyl-3-(3-methyl-4-{4-[(trifluoromethyl)sulfanyl]phenoxy}phenyl)-1,3,5-triazinane-2,4,6-trione	69004-03-1	0.697875	-3.14824	200
(S)-propranolol hydrochloride	Prestwick	CC(C)NCC(COC1=CC=CC2=CC=CC=C21)O.Cl	(2S)-1-naphthalen-1-yloxy-3-(propan-2-ylamino)propan-2-ol hydrochloride	318-98-9	0.619048	-4.73639	98 (IC50 = 16 to 22 μM)
Lodoxamide	Prestwick	C1=C(C=C(C(=C1NC(=O)C(=O)O)Cl)NC(=O)C(=O)O)C#N	2-[2-chloro-5-cyano-3-(oxaloamino)anilino]-2-oxoacetic acid	53882-12-5	0.710681	-2.84864	200
Parbendazole	Prestwick	CCCCC1=CC2=C(C=C1)N=C(N2)NC(=O)OC	methyl N-(6-butyl-1H-benzimidazol-2-yl)carbamate	14255-87-9	0.702454	-3.04113	200
Diloxanide furoate	Prestwick	CN(C1=CC=C(C=C1)OC(=O)C2=CC=CO2)C(=O)C(Cl)Cl	[4-[(2,2-dichloroacetyl)-methylamino]phenyl] furan-2-carboxylate	3736-81-0	0.634051	-4.82351	305
Methiazole (albendazole)	Prestwick	CCCSC1=CC2=C(C=C1)N=C(N2)NC(=O)OC	methyl N-(6-propylsulfanyl-1H-benzimidazol-2-yl)carbamate	54965-21-8	0.710878	-2.84403	128
BCC0087552	BioAscent	CC1=CC(=C(C=C1)C)CNC2=CC3=C(C=C2)NN=C3	N-[(2,5-Dimethylphenyl)methyl]-1H-indazol-5-amine	NA	0.699671	-2.94315	25
BCC0067178	BioAscent	CC1=CC=CC=C1N2CCN(CC2)CC3=CC(=CS3)Br	1-[(4-Bromothiophen-2-yl)methyl]-4-(2-methylphenyl)piperazine	NA	0.719453	-2.68535	25
BCC0052412 (AMDSP)	BioAscent	CC1=CC(=C(C=C1C)S(=O)(=O)N2CCN(CC2)C34CC5CC(C3)CC(C5)C4)OC	1-(1-Adamantyl)-4-[(2-methoxy-4,5-dimethylphenyl)sulfonyl]piperazine	NA	0.694885	-2.97896	12.5 (IC50 = 1.6 to 2.3 μM)
