# Supplementary material for: A Novel High-Content Phenotypic Screen To Identify Inhibitors of Mitochondrial DNA Maintenance in Trypanosomes
Source: Antimicrob Agents Chemother. 2022 Feb 15;66(2):e01980-21. doi: 10.1128/AAC.01980-21 (PMC8846439; doi:10.1128/AAC.01980-21)
Supplement: Supplemental file 3 — Supplemental Table S2. Download AAC.01980-21-s0002.xlsx, XLSX file, 0.03 MB [file aac.01980-21-s0002.xlsx]

## Sheet: TableS2
TABLE S2. Hits affecting T. brucei viability based on nuclear counts of < 10 per image and a Z-score < -1.) Z-score was estimated after analysis in CellProfiler using Z-score median normalisation with a median polish to correct for plate positional effects. Compounds from the Prestwick Chemicals library of FDA-approved drugs were tested at 10 μM and 1 μM final concentration. Double-underlined com…
Compound name	SMILES	viability Z-score
(R)-Propranolol hydrochloride	c12c(OCC(CNC(C)C)(O)[H])cccc1cccc2	-2.519
5-Iodotubericidin	NC1=C2C(I)=CN([C@H]3O[C@@H](CO)[C@H](O)[C@@H]3O)C2=NC=N1	-5.982
Acivicin	N[C@H]([C@@H]1CC(Cl)=NO1)C(O)=O	-1.899
Alcuronium chloride	[C@@]123C\4N(\C=C\5/C6[C@@]7([C@]8([N@+](C/C(/[C@@]5(C8)[H])=C\CO)(CC7)CC=C)[H])c5c(N6\C=C4\[C@@]4(\C(\C[N@@+]([C@]1(C4)[H])(CC2)CC=C)=C\CO)[H])cccc5)c1c3cccc1	-4.669
Alexidine dihydrochloride	CCCCC(CC)CN=C(N)NC(=NCCCCCCN=C(N)NC(=NCC(CC)CCCC)N)N.Cl.Cl	-1.718
Alosetron hydrochloride	CC1=C(N=CN1)CN2CCC3=C(C2=O)C4=CC=CC=C4N3C.Cl	-1.886
Amoxicillin	N12[C@@H]([C@@H](C1=O)NC([C@@H](c1ccc(cc1)O)N)=O)SC([C@@H]2C(=O)O)(C)C	-2.664
Astemizole	c1(n(c2c(n1)cccc2)Cc1ccc(F)cc1)NC1CCN(CC1)CCc1ccc(cc1)OC	-2.008
BCC0006106	O=C(N[C@]([H])(COC/C1=C/C=CC=C1)C(=O)N[C@@]([H])(CC[S]C)C(=O)N)[C@@]2([H])CCC(=O)N2C(=O)OC/C3=C/C=CC=C3	-5.053
BCC0006111	N=C1C(=C([S][C@@]1(C(=O)OCC)C(=C)O)N/C2=C/C=CC=C2)[P](=O)(OCC)OCC	-7.197
BCC0006121	O=C2NC=1C=CC(C)=CC=1/C2=C3\[S]C(NC3=O)=NO	-4.234
BCC0006196	N#C[C@@]3(C(=O)OCC)[C@@]([H])(C=1C=CC=CC=1)[C@]([H])(C(=O)C2=CC=CC=C2)[C@@](O)(C[C@@]3([H])C4=CC=CC=C4)C5=CC=CC=C5	-8.337
BCC0006290	O=[P](/C1=C/C=CC=C1)(C2=CC=CC=C2)[C@]([H])(N=CC=3[S]C=CC=3)C=4C=CC=CC=4	-2.129
BCC0006403	[O-][N+](=O)C=1C=C(C=CC=1)C=2N(N=NC=2C(=O)N/N=C/C=C(\C)CC/C=C(/C)C)C3=NO/N=C3/N	-2.582
BCC0029726	O=[S](=O)(CC[S]CCOC(=O)N/C1=C/C=CC=C1)C2=C/C=C(/[Cl])C=C2	-5.75
BCC0029768	N#CC=1C=C([S]C=1[S]C)C(=O)NC=2C=C(C=CC=2)C([F])([F])[F]	-2.831
BCC0029850	N#C/C(=C\N1CCC2=CC=CC=C12)[S](=O)(=O)CC=3OC=CC=3	-4.999
BCC0029930	CC=2C=1NC(=NC=1C(C)=C(C)C=2C)[S]C/C3=N/C(=NO3)C4=CC(=CC(=C4)C([F])([F])[F])C([F])([F])[F]	-2.8
BCC0029982	O=[S](=O)(C=1[S]C(=CC=1)C=2C=C(ON=2)C([F])([F])[F])N(C)C	-3.087
BCC0030202	CC(CC1(CCCCC1)CC(C)(C)[H])=NNC(N)=O	-3.09
BCC0030249	[S]=C(NN[C@@]1([H])C[C@@]2([H])C[C@]1([H])C=C2)N3CC[C@@]([H])(CCC3)C(=O)N/N=C/C=4C=C/C=C(/OC)C=4O	-6.876
BCC0030380	O=C2N(/C1=C/C(=C(/C)C=C1)[N+](=O)[O-])C(=O)C[C@@]2([H])[S]CC(=O)N/C3=C/C(=CC(=C3)C([F])([F])[F])C([F])([F])[F]	-4.057
BCC0030393	[F]C([F])([F])C2=C/C(=C(/O/C1=C/C(C)=C([Cl])C(C)=C1)C=C2)N3C=CC=C3	-2.329
BCC0030404	O=C(C=1C(=NOC=1C)C2=C([Cl])C=C/C=C2/[Cl])N3CCN(CC3)C=4C=CC(=CC=4[N+](=O)[O-])C([F])([F])[F]	-1.611
BCC0030414	O=C(N/C1=C/C=C(N=C1)O/C2=C/C=C(C=C2)C(C)(C)C)C=3C(=NOC=3C)C4=C([Cl])C=C/C=C4/[Cl]	-4.382
BCC0030954	[S]=C(NCC=C)N2CCC=1[S]C=CC=1[C@]2([H])C3=C/C=C(/[Cl])C=C3	-3.182
BCC0031269	O=C1O[C@@]([H])(C[C@]1([H])CC=C)COC(C=2C=CC=CC=2)(C3=CC=CC=C3)C4=CC=CC=C4	-6.279
BCC0031378	O=C1OC(C)(C)[C@]2(C)N1CCC3=CC(OC)=C(C=C23)OC	-1.809
BCC0031426	CN1C(=NC2=CC=CC=C12)N/N=C/C4=C/N(CC=3C=CC=CC=3)C5=CC=CC=C45	-1.037
BCC0031567	O=C(N/C1=C/C=CC=C1)C2=NO[C@]([H])(C2)C(=O)OC	-4.687
BCC0031582	O=C(NNC(=O)CO/C1=C/C(C)=C([Cl])C=C1C(C)(C)[H])CO/N=C(\C)C=2[S]C=CC=2	-3.048
BCC0031596	O=[S](=O)(N)C2=C/C=C(/N=C1\N/C(=N/C)C(N)=NO1)C=C2	-5.321
BCC0031991	O=C1N(C)C(=O)[C@@]4([H])[C@]1([H])[C@]35OC=2C=CC=CC=2C(=O)C3=C(C)[C@@]4([H])CC5	-4.619
BCC0032040	O=C(O)C[C@@]1([H])[S]C(/N=C1/O)=N/N=C(/C)C(C)(C)[H]	-1.913
BCC0032045	O=C1OC(O)=CN(N1N/C2=N/C=CC=C2)C3=NC=CC=C3	-2.651
BCC0032060	N/C2=N/C(=C\[S]CC(=O)N)C1=NC=NN12	-5.235
BCC0032138	O=C1NC([S]/C1=C/C2=C/C([Br])=CC=C2)=N/N=C3\C[C@]4([H])CC[C@@]3(C)C4(C)C	-5.963
BCC0032283	N/C2=N/C1=N[S]C(N)=C1C(=N2)NCC=C	-7.004
BCC0032340	N#CC=4OC=1/N=C(/C)NC=1C2(CCN(CC2)C/C3=C/C=CC=C3)C=4N	-3.243
BCC0032436	O=C(N/C1=C/C=CC2=N[S]N=C12)C4=CC=3OCOC=3C=C4	-4.374
BCC0032455	O=C(OC)[C@]1([H])C(=NN(C)C1(C)C)C=2C=CC=CC=2	-8.194
BCC0032479	O=C(/N=C(\NCCC=1C=CC([Cl])=CC=1)[S]C)C2=C([Cl])C=C/C=C2/[Cl]	-1.564
BCC0032589	[O-][N+](=O)C=1C=CC(=CC=1)C(=O)O/N=C(\N)C2=C([Cl])C=C/C=C2/[Cl]	-3.1
BCC0032683	CC=1N(/N=C(/C)C=1[Br])C/C3=N/N=C(/[S]CC=2C=CC=CC=2[Cl])N3C	-2.327
BCC0032691	O=C1N(N(C)C)[C@](N)(C=2C=CC=CC1=2)C=3C=CC=CC=3	-2.516
BCC0032768	N#C/C4=C3\N=NC(NC=1N/N=C(/C)C=1C=2C=CC=CC=2)=C(C)N3/N=C4/C=5C=CC=CC=5	-5.682
BCC0032773	[O-][N+](=O)C=C1CCCN1C=2/C=C(/O)C(=CC=2O)N3CCC/C3=C\[N+]([O-])=O	-3.43
BCC0032778	O=C2C=C(/N=C(/CC(=O)C=1C=CC([Cl])=CC=1)N2C)CCC	-1.183
BCC0033053	O=C(NC(=O)N/C1=C/C=C(/[Cl])C=C1)C=2C=NN3C=2N=C(/C=C3/C([F])([F])[F])C([F])([F])[F]	-2.174
BCC0033055	N#CC=1C(=C([S]C=1[S]C)C2=NOC=C2)C3=CC=CC=C3	-2.949
BCC0033394	[S]=C(N)C(=NNC=1C=CC([Cl])=CC=1)C#N	-4.756
BCC0033418	[S]=C(N)NN1[C@@]2([H])[S]C[C@]1([H])[S]C2	-5.644
BCC0033602	O=C1NC(=NC2=C1C4(CC=3C=CC=CC2=3)CCCC4)[S]C(=O)C/C5=C/C=C(/[Cl])C=C5	-4.869
BCC0033670	N#C/C2=C(\N)OC=1N/N=C(/C)C=1[C@]24C(=O)N(CC/C3=C/C=CC=C3)C=5C=CC=CC4=5	-3.447
BCC0033692	O=C4/C(=N/NC(=O)C(NC(=O)C1=CC=CC=C1)=C/C2=C/C(OC)=C(C=C2)OC)C3=CC=CC=C3N4CC(=O)O	-5.617
BCC0033724	O=C4N(NC(=O)[C@@]2(O)C=1C=CC=CC=1C=3C=CC=CC2=3)C(=O)[C@@]6([H])[C@]4([H])[C@]7([H])C=5C=CC=CC=5[C@@]6([H])C=8C=CC=CC7=8	-5.77
BCC0034103	N#C[C@]1(NNC(=O)OCC)CC[S]C1	-1.449
BCC0034172	O=C(NC=1C=CC=NC=1[S]/C2=C/C=C(/C)C=C2)C=3C=C(C=C(C=3)C([F])([F])[F])C([F])([F])[F]	-2.478
BCC0034312	CO/C2=C/C=C1C=CC=C\C1=C2/C=C(/C#N)C(=O)NC3([H])CCCCC3	-5.47
BCC0034606	O=C(N/N=C/C1=C/C=C(/C=C1/O)N(CC)CC)C[S]C=2[S]C(=NN=2)[S]CC=3C=CC=CC=3	-4.545
BCC0034695	[Cl]C=1/C=C(/[Cl])C=CC=1C=4/N=C(/C2=C(\C)NC=3C=CC=CC2=3)C(=NN=4)C5=CC=CC=C5	-2.626
BCC0034713	N#CCC(=O)NNC(=O)C2=CC=1C=C/C=C(/CC=C)C=1OC2=O	-3.89
BCC0034908	O=[S](=O)(C1=CC=C(C=C1)C(=O)O/N=C(\C)C3=CC(C[S]C=2N=CC=CC=2)=C(C=C3)OC)N(CCC)CCC	-1.349
BCC0034938	[F]C([F])([F])C1=CC=C(C=C1)N2C=N/N=C2/[S]C/C3=N/C(=NO3)COC=4C([Cl])=CC=CC=4[Cl]	-3.385
BCC0035064	O=C(N2C=1C=CC=CC=1C(C)=CC2(C)C)C3=C/C=C(/[F])C=C3	-3.756
BCC0035340	O=C(NC=2[S]C(C/C1=C/C(C)=CC=C1)=CN=2)C/C3=C/C=CC=C3	-3.33
BCC0035359	O=[S](=O)(C1=CC=C(C=C1)NC(=O)C2=CC([Cl])=CC=C2)N3CCCCC3	-3.28
BCC0035605	O=[S](=O)(C1=CC(=C/C=C1/OC)C2=NN=NN2CC)N3CCCCC3	-4.89
BCC0035704	[O-][N+](=O)C1=CC=C(/C=C1/C)C(=O)NC=2[S]C=C(C=2C(=O)OCCC)C=3C=CC=CC=3[Cl]	-4.073
BCC0035871	O=C(C=3[S]C=2/N=C(/C)C(CC(=O)C=1C=CC([Br])=CC=1)=C(C)C=2C=3N)N5C=4C=CC=CC=4[S]C=6C=CC=CC5=6	-4.331
BCC0036202	O=C(NNC(=[S])NC(=O)C=CC=1C=CC([Br])=CC=1)C2=CC=CO2	-3.872
BCC0036230	O=[N+]([O-])C=4/C=C(/NC=1N=C(N=C2C=CC=CC=12)C3=CC=CC=C3)C=CC=4	-5.697
BCC0036274	[O-][N+](=O)C1=CC=C(C=C1)[C@]2([H])N[C@@]([H])(CC(=O)[C@@]2([H])CC)C3=CC=C(C=C3)[N+]([O-])=O	-4.956
BCC0036294	C/C1=C/C[C@@]2([H])C[C@]1([H])[C@@]([H])(OC2)C=4/C=[N+](/CC=3C=CC=CC=3)C=CC=4	-3.56
BCC0036298	N#CC(NC(=O)OCC)=C(NC/C1=C/C=CC=C1)NC/C2=C/C=CC=C2	-9.515
BCC0036747	O=C2NC(N)=NC=1NC(=NC=12)C([F])([F])[F]	-2.711
BCC0037223	O[C@@]([H])(CO/C1=C/C=CC=C1)CNCCNC=2N=CC(=CN=2)CCC	-3.987
BCC0037337	C#CCOC(=O)C=1OC(=CC=1)C[S]/C2=C/C=C(/[Cl])C=C2	-3.115
BCC0037562	O=[S](=O)(NCC(=O)O)C1=CC=C(/C=C1/[I])[N+]([O-])=O	-2.137
BCC0037993	OC(=O)[C@@]([H])(CC(=O)NN(C)C)N1C=CN=C1	-4.165
BCC0038011	O=C(N1CCN(CC1)C(=O)OCC)C(=O)NN	-6.107
BCC0038264	O=C(N(C)C=1C=CC([Cl])=CC=1C(=O)C2=CC=CC=C2)C=3OC=CC=3	-3.646
BCC0038437	N#CC(NC/C1=C(\[Cl])C=C/C=C1/[F])=C(C#N)NCC=2[S]C=CC=2	-1.652
BCC0038696	[O-][N+](=O)C1=C(NC(=O)NC1=O)NC2([H])CCCCC2	-5.527
BCC0038708	O=C(C=1C=CC=CC=1[S]/C2=C/C(OC)=CC=C2)N3CCN(CC3)C=4C=C(C=CC=4)C([F])([F])[F]	-4.716
BCC0039181	[O-][N+](=O)C2=NN(CC(C)=NNC(=O)C1=NN(C)C([Br])=C1)C(C)=C2	-3.686
BCC0039284	O=[S](=O)(C)N(NC(=O)C(O)(CCCCCC)CCCCCC)C1=C/C=C(/C)C=C1	-2.837
BCC0039901	[O-][N+](=O)C=1C=C(C=CC=1)[C@]3([H])C=C(NC2=NC=NN23)C=4C=CC([Br])=CC=4	-1.403
BCC0039911	O=C(/C2=C(\C)NC=1CCCC(=O)C=1[C@]2([H])C3=CC([Br])=C(O)C(=C3)OCC)N4CCCCC4	-3.58
BCC0039951	O=C4C1=C([S]/C(=C1/C)C(=O)N2CCN(CC2)C3=CC([Cl])=CC=C3)N=CN4CC(=O)NC=5C=C(C=CC=5)C([F])([F])[F]	-1.817
BCC0040047	[O-][N+](=O)C=2C=C1N(N=NC1=CC=2)OCC(=O)NC=3[S]C(C)=NN=3	-6.154
BCC0040284	[O-][N+](=O)C5=C/C=C(/NC(=O)NC=2C=C1N=C(C(=NC1=CC=2)C3=CC=CC=C3)C=4C=CC=CC=4)C=C5	-1.956
BCC0040575	[Cl]C=1C3=C(CCC=1/C=N/NC=2C=C(C=C(C=2)C([F])([F])[F])C([F])([F])[F])N(/N=C3/C)C=4C=CC([F])=CC=4[F]	-6.94
BCC0040644	O=C2C=1N(CCC)C(=NC=1N(C)C(=O)N2C)N3CCN(CC3)C(=[S])NC=4C=C/C=C(/C)C=4C	-3.608
BCC0040709	O=C(C/C1=C/C=C[S]1)N(C=3C=C2OCOC2=CC=3C(C)=O)[C@]([H])(C4=CC=C[S]4)C(=O)N[C@@]5([H])CCCCC5	-3.207
BCC0041471	[O-][N+](=O)C2=C/C=C(/C[S]C=1NC(=NN=1)CC)C=C2	-6.22
BCC0041942	[S]=C(NC(=O)C=1C=CC=CC=1[I])N/C2=N/C=C/C=C2/O	-4.407
BCC0042562	O=C(OCC)C=1C=C([S]C=1/N=C/C2([H])C(=O)CCCC2=O)CC	-2.119
BCC0043506	O/N=C(/C)C2=CC1=CC=CC=C1C=C2	-5.55
BCC0044396	O=C4CCCC=3NC=2C=CC=1C=CC=CC=1C=2[C@]([H])(C=34)C=5C=CC([S]C)=CC=5	-3.161
BCC0044432	O=C(O)C1=CC(=NC=2C=CC=CC1=2)C=3OC=CC=3	-4.334
BCC0044451	O=C2C1=CC([Br])=CC=C1O/C=C2/C=N/NC(=O)CCC(=O)N/C3=C/C=C(/C)C=C3	-6.482
BCC0044634	CC=1C=CC(=CC=1)N4CCN(/N=C/C3=C/C(OC)=C(OCC=2C=CC=CC=2)C=C3)CC4	-4.785
BCC0044707	[F]C([F])([F])C4=C/C=C(/CN3CCN(CC=2C=C1OCOC1=CC=2)CC3)C=C4	-2.596
BCC0044724	O=C3C[C@@]([H])(CC=2NC=1C=CC=CC=1N[C@@]([H])(C=23)C=4OC(C)=CC=4)C5=CC=CC=C5	-5.373
BCC0045285	O=C(N[C@@]([H])(C2=N/N=C(/[S]CC(=O)NCC/C1=C/C=CC=C1)N2C)C(C)(C)[H])C3=CC(C)=CC=C3	-2.297
BCC0045953	[S]=C(NC(=O)C(C)(C)C)NC(=O)OCC	-6.42
BCC0045991	O=C(N[C@@]([H])(C/C1=C/NC=2C=CC=CC1=2)C(=O)OC)C=3[S]C=CC=3	-3.508
BCC0046370	[O-][N+](=O)C=1OC(=CC=1)C=3C=C2C(=O)C(=CN(CC)C2=CC=3[Cl])C(=O)O	-1.962
BCC0046714	O=C(OC)[C@]1(NC(O1)=N/C2=C/C=C(/[F])C=C2)C([F])([F])[F]	-1.325
BCC0046733	N#C/C1=C/C=C/C=C1/CO/C2=C/C=C(C=C2)N4C(C)=CC(/C=C3/C(=O)NC(=[S])NC3=O)=C4C	-5.76
BCC0046756	O=C(N/C2=C/C=C(/CN1/N=C(/C)C=C1C)C=C2)C3=CC(=NC=4C=CC=CC3=4)C=5/C=C(/C)C(C)=CC=5	-3.543
BCC0046772	O=C(CC([H])(CC(=O)C1=CC=CC=C1)C=2C=NN(CC)C=2C)C3=CC=CC=C3	-1.561
BCC0046990	O=[S](=O)(N1CCCCC1)C4=C/C=C(/NC(=O)C=3C=CC(CN(C=2/C=C(/C)C(C)=CC=2)[S](=O)(=O)C)=CC=3)C=C4	-2.126
BCC0047147	O=C1N(C)C(=O)C[C@]1([H])C2=C/C=C(/C)C=C2	-3.625
BCC0047203	OC(/C2=C/C(=C1C=CC=C/C1=C2\N)C(O)(C([F])([F])[F])C([F])([F])[F])(C([F])([F])[F])C([F])([F])[F]	-1.972
BCC0047501	[F]C([F])([F])C1=NC(=N/C=C1/C2=N/N=NN2/C3=C/C=C(/[F])C=C3)C=4[S]C=CC=4	-2.777
BCC0047514	O=C1[S]CC(=NN1CC(=O)OCC)C=2[S]C([Cl])=CC=2	-1.467
BCC0047654	O=C(N(CC=1C=CC=CC=1)CC)C2=CC=C(C=C2)C(=O)N(C/C3=C/C=CC=C3)CC	-5.677
BCC0047867	O=C(NN1C(C)=C/C=C1/C)C2=CC([Cl])=CC=C2	-2.738
BCC0048068	O=[S]3(=O)C1=C(NC(C)=C(C#N)[C@@]1([H])C2=CC(=CC=C2)[N+]([O-])=O)C=4C=CC=CC3=4	-1.642
BCC0048516	N#C/C1=C(\NC(=O)OC)[S]/C=C1/C=2/C=C(/C)C=CC=2C	-4.006
BCC0048922	O=C(NC12CC3([H])CC([H])(C1)C[C@@]([H])(C2)C3)C=4C=CC=CC=4NC(=O)C/C5=C/C=CC=C5	-5.801
BCC0049069	O=C1C(=NC([Cl])=CN1C)[S]C	-5.828
BCC0049586	O=C(N[C@]([H])(CC=1C=C(C=CC=1)C(=O)OC)C(=O)OCC)C2=CC=CC=C2	-3.844
BCC0050083	[S]=C2N(CC(=O)O)C=1C=CC=C(C=1O[C@]2([H])C(C)(C)[H])C(C)(C)[H]	-2.098
BCC0050128	[F]C([F])([F])C1=NC(N)=NC2=C1CCC=3C=CC=CC2=3	-3.232
BCC0050378	O=C(N(CC=1C=CC=CC=1)CCOC=2C=CC=CC=2NC(=O)C)C=3C=CC([Cl])=CC=3	-6.728
BCC0050390	[F]C([F])([F])[C@](O)([H])CNC/C1=C/C=C(C=C1)C=2[S]C=CC=2	-2.088
BCC0050551	O=C(NC/C2=C/C=1OCOC=1C=C2)C34CC5([H])CC([H])(C3)C[C@]([H])(C4)C5	-6.096
BCC0051465	O=[S](=O)(C=1N=C([S]C=1[Cl])OCC)C2=C/C=C(/C)C=C2	-4.152
BCC0051682	O=C(NCCCCCC(=O)O)C=1/C=C(/OC)C(=CC=1)OC	-2.651
BCC0052138	O=C(NC=1[S]C(=NN=1)C(C)(C)[H])CCC(=O)O	-5.207
BCC0052150	N=C(N2C=1C=CC=CC=1CC[C@@]2(C)[H])N(C)C	-1.104
BCC0052425	N#C/C2=C(\N)OC=1NN=C(C=1[C@@]2([H])C=3OC(=CC=3)[N+]([O-])=O)C4=CN=CC=C4	-1.545
BCC0052718	O=[S](=O)(C=1/C=C(/[Br])C=C2CCN(C=12)C(=O)C3([H])CC3)N4CCN(CC4)C5=CC=CC=C5	-4.954
BCC0052768	O=C(N[C@]([H])(CC=1C=CC=CC=1)C(=O)NCC/C2=C/C=CC=C2)[C@@]3([H])CC[C@@](C)([H])CC3	-2.618
BCC0052856	O=C(NC/C2=N/C=1C=CC=CC=1N2C)C(C)(C)C	-4.694
BCC0053098	O=C(NC=1/C=C(/[Br])C=CC=1O)C2=NOC=3CCCCCC2=3	-1.434
BCC0053447	O=[S](=O)(N[C@]([H])(CC[S]C)C(=O)N1CCCCC1)C=2[S]C=CC=2	-2.87
BCC0053690	O=C(NCC=1/C=C(/[Br])C=CC=1OC)CC/C2=N/C(=NO2)C=3[S]C=CC=3	-2.943
BCC0054231	O=C(NCCC[S]CCCC)C3([H])CCN(CC=1N=C(OC=1C)C=2/C=C(/OC)C(=CC=2)OC)CC3	-3.077
BCC0055778	CC=1NC(C)=C(C(=O)OC)C([H])(C=1C(=O)OC)C(O)=O	-3.043
BCC0056303	O=C(O)CC12CC3(C)C[C@]([H])(C1)C[C@]([H])(C2)C3	-1.482
BCC0056617	O=C(CN2C=1C=CC=CC=1N3CCCN=C23)C4=C/C=C(/[Br])C=C4	-2.946
BCC0056648	C[C@@]([H])(NCCCCCCN[C@](C)([H])[C@]2([H])COC=1C=CC=CC=1O2)[C@@]4([H])COC=3C=CC=CC=3O4	-2.294
BCC0057054	CO/C5=C/C=C(/CN1CCN(CC1)[C@]2([H])[C@@]3([H])C[C@@]4([H])C[C@]2([H])C[C@@]([H])(C3)C4)C=C5	-2.485
BCC0057934	O=C(NC(C)(C)C1=CC(=CC=C1)C(=C)C)N/C2=C/C=C(C=C2)C(=O)N	-4.872
BCC0058010	O=[S](=O)(N(CC(=O)NC)C1=CC(=CC=C1)C([F])([F])[F])C2=CC=CC=C2	-5.011
BCC0058571	O=C(C=1/C=C(/[Cl])C=CC=1OC)N(C)C/C2=C/C=CC=C2	-1.407
BCC0059360	O=C(N/C1=C/C=C(C=C1)OCC)C[S]/C2=N/N=C(N2CC=C)C34CC5([H])C[C@@]([H])(C3)CC([H])(C4)C5	-2.051
BCC0059587	[O-][N+](=O)C1=CC(=CC=C1)C=2OC(=CC=2)C([H])(C3=C(O)N/N=C3/C)C4=C(O)N/N=C4/C	-3.042
BCC0059746	O=[S](=O)(N1CCCC[C@@]1([H])C(=O)N2CCCCCC2)C=3C=CC([Cl])=CC=3	-1.467
BCC0060643	O=C(O)[C@@]([H])(N/C1=N/C=NC=2C=CC=CC1=2)[C@@](C)([H])CC	-4.244
BCC0060958	[O-][N+](=O)C=1C=C(C=CC=1)C(=[S])N2C[C@](C)([H])O[C@](C)([H])C2	-2.02
BCC0061091	O=C1NC(=NC2=C1C=NN2C=3C=CC=CC=3)C4=CC(C)=CC=C4	-2.161
BCC0061174	O=C2NC=1C=CC(C)=CC=1/C2=C/C(=O)C=3[S]C([Br])=CC=3	-6.936
BCC0062362	[O-][N+](=O)C1=CC(CNC(C)(C)[H])=CC=C1	-3.571
BCC0062511	CN2CC=1N=NN(C=1CC2)C=3C=CC=CC=3	-5.492
BCC0063269	O=C2C=1C=CC=CC=1C(=O)C2(C)NC	-1.725
BCC0064129	O=C(C=1C(C)=C(N([H])C=1C)C(=O)OCC)N2CCN(CC2)CC	-3.516
BCC0064188	O=[S](=O)(C)NC[C@]([H])(N1CCN(CC1)C2=CC=C(C=C2)OC)C3=CN=CC=C3	-3.645
BCC0064249	C2(=NC=1C=CC=CC=1[S]2)N3CCOCC3	-3.971
BCC0064280	O[C@@]([H])(CN(CC)CC)C1=CC=C(C=C1)[C@]2([H])CCCC2	-5.484
BCC0064927	O=C(NC=1/C=C(/[F])C(C)=CC=1)N/C2=C/C=CC=C2	-1.918
BCC0066073	O=C(N2CC(=O)NC=1C=CC([F])=CC=1[C@@]2([H])C=3C=CC=CC=3)C=4C=CC=CC=4C	-3.759
BCC0066082	O=C(CC=1[S]C=CC=1)N(/C2=C/C=CC=C2)[C@@](C)(CC)C(=O)N[C@]3([H])CCCCC3	-4.52
BCC0066684	O=C(/C1=N/OC2=C1COC=3C=CC=CC2=3)N4CCN(CC4)C=5C=C(C=CC=5)C([F])([F])[F]	-4.589
BCC0066760	O=C(CC=1[S]C=CC=1)N3CCC2=CC(OC)=C(C=C2[C@@]3([H])CO/C4=C/C=C(C=C4)C(=O)OC)OC	-6.072
BCC0067616	O=C(CCCO)C=2C=C1OCCOC1=CC=2	-2.146
BCC0067803	CC=2C=CC(NC(=O)NC=1/C=C(/[F])C=CC=1)=NC=2	-1.882
BCC0067916	O=C2NC(C)=C(C(=O)OCC=1C=CC=CC=1)[C@]([H])(C2)C=3C=CC=CC=3[Br]	-1.721
BCC0068541	N#C/C3=C/C([Cl])=C(CN1CCN(CC1)C=2C=CC=CC=2OC)C=C3	-4.343
BCC0069587	O=C(N1CC[C@](C)([H])CC1)C23C[C@@]4(C)C[C@@](C)(C2)CC([H])(C3)C4	-5.201
BCC0071399	C[C@@]12C[C@](O)([H])CCN1CCC3=CC=CC=C23	-1.484
BCC0071692	OC=2N=C1C=CC=CC1=NC=2/C3=C/NC=4C=CC=CC3=4	-3.293
BCC0071852	N#C/C1=C/C=C(C=C1)N2CCN(CC2)C(=O)C=3OC=CC=3	-1.347
BCC0071949	O=C(O)C[S]/C1=C(/NC=2C=CC=CC1=2)C3=CC=CC=C3	-2.685
BCC0072150	O=C(N[C@@]([H])(CC(C)(C)[H])C=1C=CC=CC=1)C2=CC([F])=CC=C2	-1.407
BCC0072307	O=C(NCC/C1=C/CCCC1)C=3[S]C=2C=CC=CC=2C=3[Cl]	-3.333
BCC0072492	[Cl]C=3/C=C(/C[S]C=1OC(=NN=1)C2=CC(C)=CC=C2)C=CC=3[Cl]	-5.773
BCC0072760	O=C(N[C@@]1([H])C[C@@]2([H])CCC[C@]([H])(C1)N2CCCC)N3CCCC3	-5.321
BCC0072968	O=C(C[S]/C1=N/N=C(N1C=2C=CC([F])=CC=2)C=3C=CC(O)=CC=3)N4CCCCC4	-2.977
BCC0073500	O=[S](=O)(NC=1N=CC([Cl])=CC=1)C=2/C=C(/[Br])C([Cl])=NC=2	-2.229
BCC0074124	O=C(CN(CC)CC)N(CC(=O)NC=1C(C)=CC(C)=CC=1C)C2([H])CCCCC2	-5.609
BCC0075690	O=C(N/C1=N/C=C/C=C1/C)C=2C=CC([Cl])=CC=2[Cl]	-6.027
BCC0076080	N#C/C2=C/C=C(/NC(=O)N/C1=C/C=C(/C#N)C=C1)C=C2	-2.012
BCC0076264	CC=1C=CC=CC=1CN2C=NC=3C=CC=CC2=3	-1.396
BCC0076275	N#C/C1=C(/NC(C)=C(C(=O)C)[C@]1([H])C2=CC=CC=C2)[S]CC(=O)C3=CC([Br])=CC=C3	-2.414
BCC0077114	N=C(NC(=O)C=1C=CC=CC=1)NCC/C2=C/NC=3C=CC=CC2=3	-4.617
BCC0077127	O=C(COC=1C=CC([Cl])=CC=1[Br])N(C)C/C2=C/C=CC=C2	-2.66
BCC0078187	O=C(C[C@@]([H])(N/C2=C/C=1C=CC=CC=1C=C2)C3=CC=NC=C3)C4=C/C=C(/[Br])C=C4	-2.8
BCC0078347	O=C(N[C@]([H])(C=2C=CC1=CC=CN=C1C=2O)C=3OC=CC=3)C/C4=C/C=CC=C4	-2.924
BCC0078377	O/C1=C(/C=CC2=CC=CN=C12)[C@@]([H])(N/C3=N/C=CC=C3)C4=CC=C(C=C4)OCCC	-2.263
BCC0079365	O=[S](=O)(NC=1N=C(N=C(C=1)OC)OC)C3=C/C=C(/NCC=2C=CC=CC=2O)C=C3	-3.388
BCC0079793	O=C(C=3C=C2N1C=NN=C1C(=NC2=CC=3)NC=4/C=C(/OC)C(=CC=4)OC)C5=CC=CC=C5	-7.166
BCC0079842	O=[S](=O)(NC[C@@]1([H])CC[C@@]([H])(CC1)C(=O)NCCN2CCOCC2)C3=C(C)C=C(C)C=C3C	-3.457
BCC0079898	O=C(N/C1=N/C=CC(C)=C1)CO/C2=C/C=C(/[Cl])C=C2	-3.054
BCC0080410	O=C(NC/C1=C/C=C(/[Cl])C=C1)[C@@]3([H])OC=2C=CC=CC=2OC3	-3.723
BCC0080780	O=[S](=O)(N/C2=C(\O)N1N=CN=C1/N=C2/C)C=4C=C3C(C)=C(OC3=CC=4)C(=O)OCC	-5.216
BCC0081282	O=[S](=O)(C1=C(C=NC=2C=CC([F])=CC1=2)C(=O)C3=CC=CC=C3)C4=C/C=C(/C)C=C4	-2.959
BCC0083184	O=C(NC=1C=CC([Cl])=CC=1C(=O)NC/C2=C/C(OC)=CC=C2)C=3[S]CCOC=3C	-3.662
BCC0083233	O=C(C/C1=N/C(=NO1)C=2C=CC(=CC=2)OC)N(C)C=3C=CC=CC=3CC	-3.432
BCC0084126	C/C1=C/C(=C/C=C1/OC)C=2N=C([S]C=2)C=3/C=C(/OC)C(=CC=3)OC	-2.714
BCC0085534	N#C/C1=C(/N=C(/N)C(C#N)=C1/C3=C/C=2OCOC=2C=C3)OC(C)(C)[H]	-2.018
BCC0086346	O=C(C=1/C=C(/[Cl])C=CC=1N[C@]([H])(CC(=O)C=2C=CC=CC=2)C(=O)O)C=3C=CC=CC=3	-5.272
BCC0087161	CC=1C=CC=CC=1OCC[S]/C3=N/C=2C=CC=CC=2N3	-4.052
BCC0087189	O=C(N[C@]([H])(NC=1C=CC=CC=1[F])C(=O)C2=CC=CC=C2)C3=C/C=C(/[Cl])C=C3	-1.214
BCC0088821	O=C(N/C2=N/C=1CCCCC=1[S]2)CN3/N=C(/C)C=C3C	-5.747
BCC0089696	N#C/C2=C(\N)OC=1N=C/N=C(/O)C=1[C@@]2([H])C3=C[S]C=C3	-5.542
BCC0089921	O=C(N/C1=C/N(N=C1)CC=2C=CC=CC=2C)C=3C=C(N=C4C=3C=C/C=C4/C)C5=CC=NC=C5	-2.389
BCC0090728	O=C(OC)C=1N=NN(C=1C[S]/C3=N/C=2C=CC=CC=2N3)C4=NO/N=C4/N	-1.944
BCC0090879	O=[S](=O)(NC=1C=CC=C2C=NNC=12)C=3/C=C(/OC)C([F])=CC=3	-1.215
BCC0091335	N/C1=N/C(=CC([F])=N1)NCC=2C=CC=CC=2	-3.341
BCC0091672	O=C2C=1N(CCC)C(=NC=1N(C)C(=O)N2C)[S]CC(=O)N3CCC([H])(CC3)C/C4=C/C=CC=C4	-2.369
BCC0091983	N=C1NC(=C[S]1)C3=CC=2OCCOC=2C=C3	-6.097
BCC0092142	O=C(N[C@]1([H])CCCCC1)[C@@]2(CCCCC2)N(C=O)C(C)(C)[H]	-2.106
BCC0092448	O=C(N/C1=C/C=C(C=C1)OCCCC)C=2N=CC(C)=NC=2	-2.24
BCC0092682	[O-][N+](=O)C1=CC=C(C=C1)C(=O)N[C@]3([H])CCN(CC(=O)N[C@]2([H])CCCC[C@]2(C)[H])CC3	-5.261
BCC0093081	O=C(O)C1=CC(=C/C=C1/C(=O)O)C(=O)C2=CC=CC=C2	-4.356
BCC0093260	O=C(NCC[S]C1([H])CCCCC1)C=2OC=CC=2	-3.397
BCC0093467	CC/C2=C/C=1C(=NNC(=NC=1C=C2)C3=CC=CC=C3)C=4[S]C=CC=4	-5.888
BCC0093924	O=[S](=O)(N1CCN(CC1)C2=NC=C(C=N2)CCC)C=3[S]C=CC=3	-5.135
BCC0094116	[O-][N+](=O)C=2C=C1COCOC1=C(C=2)COC=3C=CC([Cl])=CC=3[Cl]	-4.468
BCC0094261	O=C(CCCOC=1C=CC([Cl])=CC=1[Cl])N2CCCCC2	-3.261
BCC0094960	O=C(N[C@@](C)([H])C1=CC=CC=C1)[C@@]2([H])CCC2	-5.891
BCC0095323	NC=1N=C(N=C(N=1)CN3CCN(CC=2C=CC=CC=2)CC3)N4CCCC=5C=CC=CC4=5	-4.782
BCC0095987	O=C(NC12CC3(C[C@@]([H])(C1)C[C@@]([H])(C2)C3)CC)OCC	-2.313
BCC0096443	C=1(N=CC=CN=1)[S]CCOCCO/C2=C/C=CC=C2	-3.159
BCC0096514	O=C(N/C1=N/N=C(C[S]1)C2=C/C=C(/C)C=C2)C[S]C=3/N=C(/C)C=C(C)N=3	-3.118
BCC0096796	C=1(N=CC=CN=1)[S]CCO/C3=C/C=C(/OC/C2=C/C=CC=C2)C=C3	-2.965
BCC0096888	O=C(C=2OC=1CC(C)(C)CC(=O)C=1C=2C)N3CCOCC3	-3.921
BCC0098573	CN(CCN(C)C)C1=NC(=NC=2CCN(CC1=2)C/C3=C/C=CC=C3)N4CCCC4	-3.982
BCC0098994	O=C1N4C(=NN1CC(=O)OC[C@]2([H])OCCC2)N3CCN=C3C=5C=CC([Cl])=CC4=5	-5.354
BCC0099053	O=C2OC=1C=CC=CC=1N2C3([H])CCN(CC3)C(=O)C=4OC(=CC=4)CCC	-3.087
BCC0099266	O[C@]1(CCN(CCC1)C=2N=C(C(=CN=2)C=3O/N=C(/C)C=3)C=4OC=CC=4)C5=NC=CN5C	-3.748
BCC0100320	C/C1=C(/O/N=C1/C)C2=CN=C(/N=C2/C=3OC=CC=3)NC[C@]4([H])OCCC4	-3.084
BCC0101540	O=C1C=C(C(=NN1CC(=O)NC=2/C=C(/[Cl])C(=CC=2)OC)C(C)(C)[H])C=3O/N=C(/C)C=3	-3.543
BCC0101974	O=C(N/C1=C(/OC2=CC=CC=C12)C(=O)NC(C)(C)C)CC(C)(C)[H]	-4.356
BCC0103301	O=C1NC(=NC(O)=C1NC(=O)C)[S]CC(=O)N([C@@]2([H])CCCCC2)[C@@]3([H])CCCCC3	-1.097
BCC0103344	[O-][N+](=O)C2=CC(NCC=1C=CC=CC=1[Cl])=CC=C2	-2.67
BCC0103393	O=C(C/C1=C/NC=2C=CC=CC1=2)OCC(=O)C3=CC=C(C=C3)C=4C=CC=CC=4	-2.804
BCC0103584	N#C/C1=C/C=C(/NC(=O)C[S]CC(=O)O)C=C1	-3.241
BCC0103668	[Cl]C=2C=CC(CN/C1=N/OC(C)=C1)=CC=2	-3.619
BCC0103679	C#CC[S]C=1NC(=O)C=C(C)N=1	-2.738
BCC0104607	O=C(N1CCN(CC1)C(=O)C=2[S]C=CC=2)C=3C=CC=C4C=CC=CC=34	-1.643
BCC0104742	O=C(N/C1=N/O/N=C1/C3=N/C=2C=CC=CC=2N3CC=4C=CC=CC=4)C=5C=CC([F])=CC=5	-1.781
BCC0107350	O=C1N(C=C/C=C1/NC(=O)NC/C2=C/C=CC=C2)CC=3C=CC([Cl])=CC=3	-5.141
BCC0108130	[Cl]/C1=C/C=C(C=C1)C2=N[S]C=3C2=NC=NC=3N6CCN(CC=5C=C4OCOC4=CC=5)CC6	-6.258
BCC0108941	O=C(NC=2C=C1OCCOC1=CC=2)C=3[S]C(=NC=3C)NC(=O)C4([H])CCCCC4	-2.173
BCC0109211	O=C(NCC=1[S]C=CC=1)C[S]/C4=N/N=C(/CN2N=NC=3C=CC=CC2=3)N4C	-3.373
BCC0109968	O=C(NC=1C=CC([Cl])=CC=1C(=O)CC)C=2C=CC=CC=2[Br]	-2.67
BCC0110711	O=C3N(C)C=2N=CN(CC(=O)N/C1=C/C=C(C=C1)[S](=O)(=O)NCCCC)C=2C(=O)N3C	-4.121
BCC0110784	N#C/C2=C(/NC(C)=C(C(=O)NC=1C=CC=CC=1[F])[C@@]2([H])C=3OC=CC=3)[S]CC(=O)C=4C=CC(C)=CC=4	-2.489
BCC0111599	O=C(C[S]/C1=N/N=C2C=CC=CN12)C3=CC=CC=C3	-3.962
BCC0111990	O=C(OCC)C1=C([S]C(C)=C1C)NC(=O)C[S]C=2OC(=NN=2)C=3OC=CC=3	-3.174
BCC0112989	O=[S](=O)(C4=CC=3[S]C(NC(=O)C([H])(C=1C=CC=CC=1)C2=CC=CC=C2)=NC=3C=C4)N(C)C	-1.723
BCC0113383	O=C(NC=2[S]C=1CCCC=1C=2C(=O)N)C=3C(=NOC=3C)C=4C([Cl])=CC=CC=4[F]	-3.255
BCC0113645	O=C(C[S]/C3=N/N=C(/C1=C/NC=2C=CC=CC1=2)N3C)N4CCCC4	-3.096
BCC0113887	N#C/C1=C(/[S]C(C)=C1CC)NC(=O)[C@]2([H])ON=C(C2)C=3/C=C(/[Cl])C(=CC=3OC)OC	-5.702
BCC0114955	O=C1NC(=O)C(=CN1/C2=C/C=C(/[Cl])C=C2)C#N	-2.821
Benzathine benzylpenicillin	CC1(C(N2C(S1)C(C2=O)NC(=O)CC3=CC=CC=C3)C(=O)O)C.CC1(C(N2C(S1)C(C2=O)NC(=O)CC3=CC=CC=C3)C(=O)O)C.C1=CC=C(C=C1)CNCCNCC2=CC=CC=C2	-2.827
Benzethonium chloride	C(c1ccc(cc1)OCCOCC[N+](Cc1ccccc1)(C)C)(CC(C)(C)C)(C)C	-2.558
Benzylpenicillin sodium	N12[C@@]([C@@](C1=O)(NC(=O)Cc1ccccc1)[H])(SC([C@@H]2C([O-])=O)(C)C)[H]	-1.845
Beta-Escin	C(OC1[C@@H](C2([C@@H](C[C@]/3(C4(CCC5[C@@](CO)(C(CCC5(C4C/C=C3/C2CC1(C)C)C)OC1O[C@@H]([C@@H](O[C@@H]2O[C@@H]([C@H]([C@@H]([C@H]2O)O)O)CO)[C@@H]([C@H]1O[C@@H]1O[C@@H](C([C@@H]([C@H]1O)O)O)CO)O)C(O)=O)C)C)C)O)CO)OC(C)=O)([H])=C(C)C(O)=O	-4.521
BIX-01294	COC1=CC2=C(C=C1OC)C(NC1CCN(CC3=CC=CC=C3)CC1)=NC(=N2)N1CCCN(C)CC1	-4.303
Carmofur	N/1(C(NC(/C(=C1)/F)=O)=O)C(=O)NCCCCCC	-3.134
Cefprozil	N1\2C([C@H]([C@H]1SC\C(=C2\C(=O)O)\C=C\C)NC([C@@H](c1ccc(cc1)O)N)=O)=O	-1.531
Chlorhexidine	C1=CC(=CC=C1NC(=NC(=NCCCCCCN=C(N)N=C(N)NC2=CC=C(C=C2)Cl)N)N)Cl	-3.418
Clobutinol hydrochloride	C(C(CN(C)C)C)(Cc1ccc(Cl)cc1)(O)C	-3.185
Clofilium tosylate	[N+](CC)(CC)(CCCCCCC)CCCCc1ccc(Cl)cc1	-3.329
Cyclophosphamide	P1(NCCCO1)(N(CCCl)CCCl)=O	-3.981
Dacarbazine	c1(c(N=NN(C)C)[nH]cn1)C(=O)N	-3.457
D-erythro-Sphingosine	CCCCCCCCCCCCC\C=C\[C@@H](O)[C@@H](N)CO	-2.581
Dihydroergotamine tartrate	[C@@]12(N(C([C@@](O1)(NC([C@@H]1CC3([C@](N(C1)C)(Cc1c4c3cccc4[nH]c1)[H])[H])=O)C)=O)[C@H](C(N1[C@]2(CCC1)[H])=O)Cc1ccccc1)O.[C@@]12(N(C([C@@](O1)(NC([C@@H]1C[C@]3([C@](N(C1)C)(Cc1c4c3cccc4[nH]c1)[H])[H])=O)C)=O)[C@H](C(N1[C@]2(CCC1)[H])=O)Cc1ccccc1)O	-1.212
Disulfiram	C(SSC(=S)N(CC)CC)(=S)N(CC)CC	-5.704
Dorzolamide hydrochloride	c12S([C@H](C[C@@H](c1cc(s2)S(=O)(=O)N)NCC)C)(=O)=O	-2.644
Dyclonine hydrochloride	N1(CCC(c2ccc(cc2)OCCCC)=O)CCCCC1	-2.481
Flumethasone pivalate	CC1CC2C3CC(C4=CC(=O)C=CC4(C3(C(CC2(C1(C(=O)COC(=O)C(C)(C)C)O)C)O)F)C)F	-1.92
Fluvoxamine maleate	C(c1ccc(\C(=N\OCCN)\CCCCOC)cc1)(F)(F)F	-3.806
Folic acid	N=1\C(c2c(N/C1/N)ncc(n2)CNc1ccc(C(N[C@H](C(=O)O)CCC(=O)O)=O)cc1)=O	-2.236
Formoterol fumarate	c1(cc(ccc1O)[C@@H](CN[C@H](Cc1ccc(cc1)OC)C)O)NC=O.c1(cc(ccc1O)[C@@H](CN[C@H](Cc1ccc(cc1)OC)C)O)NC=O	-4.604
Fosinopril	N1(C(CP(OC(OC(=O)CC)C(C)C)(=O)CCCCc2ccccc2)=O)[C@@H](C[C@H](C1)C1CCCCC1)C(=O)O	-1.767
Fulvestrant	[C@]12([C@](CC[C@]3([C@]1([C@@H](Cc1c3ccc(c1)O)CCCCCCCCCS(=O)CCCC(C(F)(F)F)(F)F)[H])[H])([C@H](CC2)O)C)[H]	-7.414
Furaltadone hydrochloride	c1([N+]([O-])=O)oc(/C=N/N2C(OC(C2)CN2CCOCC2)=O)cc1	-3.139
Furazolidone	C1COC(=O)N1N=CC2=CC=C(O2)[N+](=O)[O-]	-3.599
Genistein	OC1=CC=C(C=C1)C1=COC2=CC(O)=CC(O)=C2C1=O	-2.353
GF 109203X	CN(C)CCCN1C=C(C2=C1C=CC=C2)C1=C(C(=O)NC1=O)C1=CNC2=C1C=CC=C2	-3.71
Gliotoxin	CN1C(=O)[C@]23CC4=CC=C[C@H](O)[C@H]4N2C(=O)[C@@]1(CO)SS3	-6.594
Hesperidin	c12C(C[C@H](Oc1cc(O[C@H]1[C@@H]([C@H]([C@@H]([C@H](O1)CO[C@H]1[C@@H]([C@@H]([C@H]([C@@H](O1)C)O)O)O)O)O)O)cc2O)c1cc(c(cc1)OC)O)=O	-1.893
Indirubin-3'-monooxime	O\N=C1\C(NC2=C1C=CC=C2)=C1\C(=O)NC2=C1C=CC=C2	-2.719
Iopromide	c1(c(c(c(c(c1I)C(NCC(O)CO)=O)I)NC(=O)COC)I)C(N(CC(O)CO)C)=O	-4.882
KN-62	[H][C@](CC1=CC=C(OS(=O)(=O)C2=C3C=CN=CC3=CC=C2)C=C1)(N(C)S(=O)(=O)C1=CC=CC2=CN=CC=C12)C(=O)N1CCN(CC1)C1=CC=CC=C1	-3.86
Letrozole	C1=CC(=CC=C1C#N)C(C2=CC=C(C=C2)C#N)N3C=NC=N3	-3.589
Loperamide hydrochloride	C(C(CCN1CCC(CC1)(c1ccc(cc1)Cl)O)(c1ccccc1)c1ccccc1)(N(C)C)=O	-3.059
MC-1293	CN1C=C(C=C1\C=C\C(=O)NO)C(=O)C1=CC=C(C)C=C1	-3.853
Mefloquine hydrochloride	c12nc(C(F)(F)F)cc(c1cccc2C(F)(F)F)C(C1NCCCC1)O	-4.496
Melengestrol acetate	[C@]12([C@@](C(C[C@]1([C@@]1(/C=C(\C=3\[C@@]([C@]1(CC2)[H])(CCC(/C3)=O)C)/C)[H])[H])=C)(OC(=O)C)C(=O)C)C	-4.735
Mephenytoin	CCC1(C(=O)N(C(=O)N1)C)C2=CC=CC=C2	-1.617
Merbromin	C12(c3c(c(c(c(c3)Br)[O-])[Hg]O)Oc3c1cc(c(c3)[O-])Br)OC(c1c2cccc1)=O	-1.635
Methyl benzethonium chloride	C(c1cc(c(cc1)OCCOCC[N+](Cc1ccccc1)(C)C)C)(CC(C)(C)C)(C)C	-3.372
MG-132	[H]C(=O)[C@H](CC(C)C)NC(=O)[C@H](CC(C)C)NC(=O)[C@H](CC(C)C)NC(=O)OCC1=CC=CC=C1	-5.544
Molsidomine	[N+]=1(/[N-]O\C(\C1)=N/C(=O)OCC)\N1CCOCC1	-2.827
Monensin sodium salt	[C@]12(O[C@]([C@H]([C@H]([C@@H](C([O-])=O)C)OC)C)([C@@H]([C@H](C1)O)C)[H])O[C@]([C@@]1(O[C@]([C@@]3(O[C@@]([C@]4(O[C@@]([C@@H](C[C@@H]4C)C)(O)CO)[H])(C[C@@H]3C)[H])[H])(CC1)CC)[H])(CC2)C	-2.099
Niclosamide	[N+](c1cc(c(NC(c2c(ccc(c2)Cl)O)=O)cc1)Cl)([O-])=O	-1.862
NNGH	COC1=CC=C(C=C1)S(=O)(=O)N(CC(C)C)CC(=O)NO	-5.469
NSC-3852	OC1=CC=C(N=O)C2=CC=CN=C12	-4.032
Oxamflatin	ONC(=O)\C=C\C#CC1=CC=CC(NS(=O)(=O)C2=CC=CC=C2)=C1	-3.521
Paclitaxel	[C@@]12([C@@]([C@]3([C@@](C[C@@H]1O)(OC3)[H])OC(=O)C)([C@@H]([C@]1(C(\C(\[C@H](C2=O)OC(=O)C)=C(/[C@H](C1)OC([C@@H]([C@@H](NC(=O)c1ccccc1)c1ccccc1)O)=O)\C)(C)C)O)OC(=O)c1ccccc1)[H])C	-4.631
Perhexiline maleate	C(CC1NCCCC1)(C1CCCCC1)C1CCCCC1	-1.308
Phensuximide	N1(C(C(CC1=O)c1ccccc1)=O)C	-1.397
Pimozide	C1(N(c2c(N1)cccc2)C1CCN(CC1)CCCC(c1ccc(cc1)F)c1ccc(cc1)F)=O	-3.246
Pinaverium bromide	C1([C@]2(C[C@@]1(CCC2CCOCC[N+]1(Cc2c(cc(c(c2)OC)OC)Br)CCOCC1)[H])[H])(C)C	-5.563
PKC-412	[H][C@]12C[C@H]([C@@H](OC)[C@](C)(O1)N1C3=C(C=CC=C3)C3=C1C1=C(C4=C(C=CC=C4)N21)C1=C3CNC1=O)N(C)C(=O)C1=CC=CC=C1	-3.687
Pravastatin	C=1\2/[C@]([C@@H](OC(=O)[C@H](CC)C)C[C@@H](\C1)O)([C@@H](CC[C@H](C[C@H](CC(=O)O)O)O)[C@H](\C=C2)C)[H]	-4.37
Probucol	c1(c(C(C)(C)C)cc(SC(Sc2cc(c(c(C(C)(C)C)c2)O)C(C)(C)C)(C)C)cc1C(C)(C)C)O	-4.009
Propidium iodide	[n+]1(c2c(c3c(c1c1ccccc1)cc(cc3)N)ccc(c2)N)CCC[N+](CC)(CC)C	-5.043
Quinacrine dihydrochloride hydrate	c1(c2c(nc3c1ccc(c3)Cl)ccc(c2)OC)NC(CCCN(CC)CC)C	-3.759
R(-) Apomorphine hydrochloride hemihydrate	[C@@]12(c3c(c4c(C1)ccc(c4O)O)cccc3CCN2C)[H].[C@@]12(c3c(c4c(C1)ccc(c4O)O)cccc3CCN2C)[H]	-1.857
Raclopride	c1(c(c(cc(c1OC)Cl)Cl)O)C(NC[C@H]1N(CCC1)CC)=O	-1.816
Raltitrexed	C1(c2c(/N=C(\N1)/C)ccc(c2)CN(c1sc(C(N[C@H](C(=O)O)CCC(=O)O)=O)cc1)C)=O	-3.469
Ro 31-8220 mesylate	CS(O)(=O)=O.CN1C=C(C2=C1C=CC=C2)C1=C(C(=O)NC1=O)C1=CN(CCCSC(N)=N)C2=C1C=CC=C2	-3.595
Scriptaid	ONC(=O)CCCCCN1C(=O)C2=CC=CC3=CC=CC(C1=O)=C23	-5.876
Staurosporine	[H][C@@]12C[C@H](NC)[C@H](OC)[C@@](C)(O1)N1C3=C(C=CC=C3)C3=C4CNC(=O)C4=C4C5=CC=CC=C5N2C4=C13	-6.69
Suramin·6Na	CC1=C(C=C(C=C1)C(=O)NC2=C3C(=CC(=CC3=C(C=C2)S(=O)(=O)[O-])S(=O)(=O)[O-])S(=O)(=O)[O-])NC(=O)C4=CC(=CC=C4)NC(=O)NC5=CC=CC(=C5)C(=O)NC6=C(C=CC(=C6)C(=O)NC7=C8C(=CC(=CC8=C(C=C7)S(=O)(=O)[O-])S(=O)(=O)[O-])S(=O)(=O)[O-])C.[Na+].[Na+].[Na+].[Na+].[Na+].[Na+]	-1.484
Terbutaline hemisulfate	c1(cc(cc(c1)O)O)C(CNC(C)(C)C)O.c1(cc(cc(c1)O)O)C(CNC(C)(C)C)O	-1.327
Terfenadine	C(C1CCN(CC1)CCCC(c1ccc(C(C)(C)C)cc1)O)(c1ccccc1)(c1ccccc1)O	-2.412
Thiocolchicoside	C=1/2\C(=C/C(\C(=C/C1)\SC)=O)\[C@@H](NC(=O)C)CCc1c2c(c(c(O[C@H]2[C@@H]([C@H]([C@@H]([C@H](O2)CO)O)O)O)c1)OC)OC	-1.779
Thonzonium bromide	c1(CN(CC[N+](CC)(C)C)c2ncccn2)ccc(cc1)OC	-2.174
Tosufloxacin hydrochloride	c12N(/C=C(\C(c1cc(c(n2)N1CC(CC1)N)F)=O)/C(=O)O)c1c(cc(cc1)F)F	-3.338
Trichostatin A	C[C@H](\C=C(/C)\C=C\C(=O)NO)C(=O)C1=CC=C(C=C1)N(C)C	-4.68
Triciribine	CN1N=C(N)C2=CN([C@@H]3O[C@H](CO)[C@@H](O)[C@H]3O)C3=C2C1=NC=N3	-2.75
Tridihexethyl chloride	CC[N+](CC)(CC)CCC(C1CCCCC1)(C2=CC=CC=C2)O.[Cl-]	-7.327
TYRPHOSTIN 9	CC(C)(C)C1=CC(C=C(C#N)C#N)=CC(=C1O)C(C)(C)C	-3.032
Valproic acid	C(=O)(C(CCC)CCC)O	-5.262
Verteporfin	[C@@]/12(c3nc(\C1=C\C=C(/C2C(=O)OC)\C(=O)OC)cc1[nH]c(c(c1C)C=C)cc\1nc(\C(=C1\C)\CCC(=O)O)cc1[nH]c(c3)c(c1CCC(=O)OC)C)C	-2.317
Z-VAD-FMK	COC(=O)C[C@H](NC(=O)[C@H](C)NC(=O)[C@@H](NC(=O)OCC1=CC=CC=C1)C(C)C)C(=O)CF	-4.137
